# Supplementary material for: The PRMT5/WDR77 complex restricts hepatitis E virus replication
Source: PLoS Pathog. 2023 Jun 5;19(6):e1011434. doi: 10.1371/journal.ppat.1011434 (PMC10270597; doi:10.1371/journal.ppat.1011434)
Supplement: S1 Table — (XLSX) [file ppat.1011434.s007.xlsx]

## Sheet: GFP L ORF1 H
Accession	Description	Score	Coverage	# Proteins	# Unique Peptides	# Peptides	# PSMs	Area	Heavy/Light	Heavy/Light Count	Heavy/Light Variability [%]	Light/Heavy	Light/Heavy Count	Light/Heavy Variability [%]	# AAs	MW [kDa]	calc. pI
O14744	Protein arginine N-methyltransferase 5 OS=Homo sapiens GN=PRMT5 PE=1 SV=4 - [ANM5_HUMAN]	986.663	65.62	14	34	34	318	3.98564e+08	9.19073	49	36.2208	0.108805	49	36.2208	637	72.6376	6.29053
Q9BQA1	Methylosome protein 50 OS=Homo sapiens GN=WDR77 PE=1 SV=1 - [MEP50_HUMAN]	533.579	45.32	2	14	14	154	4.35025e+08	10.3658	16	20.8888	0.0964709	16	20.8888	342	36.7011	5.17334
P23588	Eukaryotic translation initiation factor 4B OS=Homo sapiens GN=EIF4B PE=1 SV=2 - [IF4B_HUMAN]	449.086	46.81	8	27	27	143	8.53543e+07	14.1326	7	6.84136	0.0707582	7	6.84136	611	69.1103	5.73193
Q15750	TGF-beta-activated kinase 1 and MAP3K7-binding protein 1 OS=Homo sapiens GN=TAB1 PE=1 SV=1 - [TAB1_HUMAN]	344.182	65.28	1	20	20	107	7.28604e+07	11.6335	18	14.9471	0.0859587	18	14.9471	504	54.6104	5.51611
Q9P2R3	Rabankyrin-5 OS=Homo sapiens GN=ANKFY1 PE=1 SV=2 - [ANFY1_HUMAN]	277.962	31.65	4	28	28	89	1.71552e+07	10.428	20	26.1543	0.0958961	20	26.1543	1169	128.318	6.1001
P52732	Kinesin-like protein KIF11 OS=Homo sapiens GN=KIF11 PE=1 SV=2 - [KIF11_HUMAN]	271.353	38.83	1	35	35	99	1.27628e+07	5.48987	25	38.815	0.182154	25	38.815	1056	119.085	5.64307
Q13464	Rho-associated protein kinase 1 OS=Homo sapiens GN=ROCK1 PE=1 SV=1 - [ROCK1_HUMAN]	151.76	25.26	12	31	32	63	6.50732e+06	6.86385	16	20.4397	0.145691	16	20.4397	1354	158.076	5.89697
O15397	Importin-8 OS=Homo sapiens GN=IPO8 PE=1 SV=2 - [IPO8_HUMAN]	110.572	13.4	8	12	13	39	8.92672e+06	4.88611	12	14.8465	0.204662	12	14.8465	1037	119.861	5.16064
Q9NXV2	BTB/POZ domain-containing protein KCTD5 OS=Homo sapiens GN=KCTD5 PE=1 SV=1 - [KCTD5_HUMAN]	87.8001	46.58	2	8	8	27	1.0556e+08	22.9639	5	3.25361	0.0435466	5	3.25361	234	26.0761	6.23975
Q15208	Serine/threonine-protein kinase 38 OS=Homo sapiens GN=STK38 PE=1 SV=1 - [STK38_HUMAN]	83.8915	26.88	3	8	9	30	1.35133e+08	20.869	6	34.9703	0.047918	6	34.9703	465	54.1554	7.15186
P13674	Prolyl 4-hydroxylase subunit alpha-1 OS=Homo sapiens GN=P4HA1 PE=1 SV=2 - [P4HA1_HUMAN]	71.7216	24.91	1	10	10	22	6.50827e+06	3.48703	11	26.3464	0.286777	11	26.3464	534	61.011	6.01123
Q9BRS2	Serine/threonine-protein kinase RIO1 OS=Homo sapiens GN=RIOK1 PE=1 SV=2 - [RIOK1_HUMAN]	61.4349	17.43	2	9	9	21	8.68448e+06	9.60039	2	24.3309	0.104162	2	24.3309	568	65.5417	6.18896
Q8WWY3	U4/U6 small nuclear ribonucleoprotein Prp31 OS=Homo sapiens GN=PRPF31 PE=1 SV=2 - [PRP31_HUMAN]	54.1211	23.25	5	10	10	22	1.5163e+07	9.03643	5	26.7021	0.110663	5	26.7021	499	55.4214	5.78271
Q14257	Reticulocalbin-2 OS=Homo sapiens GN=RCN2 PE=1 SV=1 - [RCN2_HUMAN]	52.883	25.87	3	5	5	19	2.3857e+07	4.92724	2	31.4407	0.202953	2	31.4407	317	36.8536	4.39893
P62318	Small nuclear ribonucleoprotein Sm D3 OS=Homo sapiens GN=SNRPD3 PE=1 SV=1 - [SMD3_HUMAN]	52.5581	31.75	2	3	3	18	3.50405e+07	3.22729	4	9.08802	0.309858	4	9.08802	126	13.9073	10.3159
Q9P1Y5	Calmodulin-regulated spectrin-associated protein 3 OS=Homo sapiens GN=CAMSAP3 PE=1 SV=2 - [CAMP3_HUMAN]	43.434	12.01	1	10	10	17	2.89536e+06	16.9599	1		0.0589625	1		1249	134.666	8.35303
Q9Y2H1	Serine/threonine-protein kinase 38-like OS=Homo sapiens GN=STK38L PE=1 SV=3 - [ST38L_HUMAN]	31.4037	25	8	7	8	13	6.81073e+06	8.55023	1		0.116956	1		464	53.9684	6.81494
Q15293	Reticulocalbin-1 OS=Homo sapiens GN=RCN1 PE=1 SV=1 - [RCN1_HUMAN]	19.2861	11.48	2	3	3	7	4.23982e+06	3.86446	2	21.6347	0.258768	2	21.6347	331	38.8662	4.99561
P55081	Microfibrillar-associated protein 1 OS=Homo sapiens GN=MFAP1 PE=1 SV=2 - [MFAP1_HUMAN]	19.0298	13.67	1	4	4	7	3.07207e+06	3.81764	3	16.2063	0.261942	3	16.2063	439	51.9266	4.98291
Q9UH99	SUN domain-containing protein 2 OS=Homo sapiens GN=SUN2 PE=1 SV=3 - [SUN2_HUMAN]	18.0388	6.42	2	4	4	7	2.8871e+06	4.14513	4	20.0147	0.241247	4	20.0147	717	80.2616	6.72705
Q5H928	3-hydroxyacyl-CoA dehydrogenase type-2 OS=Homo sapiens GN=HSD17B10 PE=1 SV=1 - [Q5H928_HUMAN]	6.20211	6.51	2	1	1	2	9.33932e+06	13.6474	1		0.073274	1		169	17.2129	7.72314

## Sheet: ORF1 L GFP H
Accession	Description	Score	Coverage	# Proteins	# Unique Peptides	# Peptides	# PSMs	Area	Heavy/Light	Heavy/Light Count	Heavy/Light Variability [%]	Light/Heavy	Light/Heavy Count	Light/Heavy Variability [%]	# AAs	MW [kDa]	calc. pI
O14744	Protein arginine N-methyltransferase 5 OS=Homo sapiens GN=PRMT5 PE=1 SV=4 - [ANM5_HUMAN]	1008.28	65.46	14	42	42	344	2.82402e+08	0.0396735	31	27.6333	25.2057	31	27.6333	637	72.6376	6.29053
Q15750	TGF-beta-activated kinase 1 and MAP3K7-binding protein 1 OS=Homo sapiens GN=TAB1 PE=1 SV=1 - [TAB1_HUMAN]	558.713	74.8	1	32	32	192	5.62665e+07	0.259138	7	29.5745	3.85895	7	29.5745	504	54.6104	5.51611
Q9BQA1	Methylosome protein 50 OS=Homo sapiens GN=WDR77 PE=1 SV=1 - [MEP50_HUMAN]	555.09	54.09	2	15	15	160	3.69781e+08	0.0491362	12	37.8998	20.3516	12	37.8998	342	36.7011	5.17334
P23588	Eukaryotic translation initiation factor 4B OS=Homo sapiens GN=EIF4B PE=1 SV=2 - [IF4B_HUMAN]	481.703	64.65	8	40	40	179	1.95172e+08	0.166413	2	666.394	6.00914	2	666.394	611	69.1103	5.73193
Q9P2R3	Rabankyrin-5 OS=Homo sapiens GN=ANKFY1 PE=1 SV=2 - [ANFY1_HUMAN]	289.066	33.62	4	27	27	83	2.33358e+07	0.0591333	8	91.3854	16.9109	8	91.3854	1169	128.318	6.1001
P52732	Kinesin-like protein KIF11 OS=Homo sapiens GN=KIF11 PE=1 SV=2 - [KIF11_HUMAN]	279.489	40.53	1	35	35	95	1.36557e+07	0.140459	17	40.8267	7.1195	17	40.8267	1056	119.085	5.64307
Q8WWY3	U4/U6 small nuclear ribonucleoprotein Prp31 OS=Homo sapiens GN=PRPF31 PE=1 SV=2 - [PRP31_HUMAN]	235.958	47.9	5	19	19	89	2.41706e+07	0.216722	6	18.3129	4.61421	6	18.3129	499	55.4214	5.78271
Q13464	Rho-associated protein kinase 1 OS=Homo sapiens GN=ROCK1 PE=1 SV=1 - [ROCK1_HUMAN]	194.169	32.27	8	34	34	69	1.08905e+07	0.133898	6	55.0888	7.46835	6	55.0888	1354	158.076	5.89697
Q15208	Serine/threonine-protein kinase 38 OS=Homo sapiens GN=STK38 PE=1 SV=1 - [STK38_HUMAN]	174.995	39.14	1	14	16	65	1.52143e+08	0.188308	2	218.127	5.31045	2	218.127	465	54.1554	7.15186
Q9Y2H1	Serine/threonine-protein kinase 38-like OS=Homo sapiens GN=STK38L PE=1 SV=3 - [ST38L_HUMAN]	144.899	45.69	8	16	20	54	1.25034e+07	0.248536	2	311.401	4.02357	2	311.401	464	53.9684	6.81494
O15397	Importin-8 OS=Homo sapiens GN=IPO8 PE=1 SV=2 - [IPO8_HUMAN]	136.769	15.62	6	14	15	50	1.22577e+07	0.10784	4	50.2372	9.27296	4	50.2372	1037	119.861	5.16064
P13674	Prolyl 4-hydroxylase subunit alpha-1 OS=Homo sapiens GN=P4HA1 PE=1 SV=2 - [P4HA1_HUMAN]	131.853	39.89	1	17	17	50	1.26373e+07	0.238881	11	28.1962	4.18618	11	28.1962	534	61.011	6.01123
Q9NXV2	BTB/POZ domain-containing protein KCTD5 OS=Homo sapiens GN=KCTD5 PE=1 SV=1 - [KCTD5_HUMAN]	125.359	52.14	2	9	9	40	2.65893e+08	0.0739275	2	62.6502	13.5268	2	62.6502	234	26.0761	6.23975
Q9BRS2	Serine/threonine-protein kinase RIO1 OS=Homo sapiens GN=RIOK1 PE=1 SV=2 - [RIOK1_HUMAN]	119.009	33.27	2	13	13	43	1.10201e+07	0.245252	1		4.07744	1		568	65.5417	6.18896
Q14257	Reticulocalbin-2 OS=Homo sapiens GN=RCN2 PE=1 SV=1 - [RCN2_HUMAN]	99.7232	35.65	3	8	8	32	2.66619e+07	0.149805	2	12.7378	6.67534	2	12.7378	317	36.8536	4.39893
Q9P1Y5	Calmodulin-regulated spectrin-associated protein 3 OS=Homo sapiens GN=CAMSAP3 PE=1 SV=2 - [CAMP3_HUMAN]	91.2643	17.61	1	13	13	35	1.06005e+07	0.0655333	1		15.2594	1		1249	134.666	8.35303
Q9UH99	SUN domain-containing protein 2 OS=Homo sapiens GN=SUN2 PE=1 SV=3 - [SUN2_HUMAN]	48.4979	27.62	9	11	11	19	7.28319e+06	0.294256	2	119.768	3.39841	2	119.768	717	80.2616	6.72705
P55081	Microfibrillar-associated protein 1 OS=Homo sapiens GN=MFAP1 PE=1 SV=2 - [MFAP1_HUMAN]	42.8646	20.27	1	6	6	12	3.61989e+06	0.131822	1		7.58597	1		439	51.9266	4.98291
P62318	Small nuclear ribonucleoprotein Sm D3 OS=Homo sapiens GN=SNRPD3 PE=1 SV=1 - [SMD3_HUMAN]	42.4504	31.75	2	3	3	13	3.37872e+07	0.296862	3	10.3783	3.36857	3	10.3783	126	13.9073	10.3159
Q15293	Reticulocalbin-1 OS=Homo sapiens GN=RCN1 PE=1 SV=1 - [RCN1_HUMAN]	31.8795	26.59	2	8	8	12	5.31209e+06	0.254095	5	11.9387	3.93553	5	11.9387	331	38.8662	4.99561
Q5H928	3-hydroxyacyl-CoA dehydrogenase type-2 OS=Homo sapiens GN=HSD17B10 PE=1 SV=1 - [Q5H928_HUMAN]	23.7233	20.12	2	2	2	7	2.02062e+07	0.156902	3	4.84074	6.37342	3	4.84074	169	17.2129	7.72314
