# Supplementary material for: The PRMT5/WDR77 complex restricts hepatitis E virus replication
Source: PLoS Pathog. 2023 Jun 5;19(6):e1011434. doi: 10.1371/journal.ppat.1011434 (PMC10270597; doi:10.1371/journal.ppat.1011434)
Supplement: S2 Table — (XLSX) [file ppat.1011434.s008.xlsx]

## Sheet: ORF1 RC
Accession	Description	Score	Coverage	# Proteins	# Unique Peptides	# Peptides	# PSMs	Area	# AAs	MW [kDa]	calc. pI
O75688	Protein phosphatase 1B OS=Homo sapiens (Human) OX=9606 GN=PPM1B PE=1 SV=1 - [PPM1B_HUMAN]	1091.11	56.16	2	36	36	383	8.93856e+09	479	52.6094	5.04639
Q15208	Serine/threonine-protein kinase 38 OS=Homo sapiens (Human) OX=9606 GN=STK38 PE=1 SV=1 - [STK38_HUMAN]	1060.51	65.38	1	30	38	422	8.30981e+09	465	54.1554	7.15186
O14744	Protein arginine N-methyltransferase 5 OS=Homo sapiens (Human) OX=9606 GN=PRMT5 PE=1 SV=4 - [ANM5_HUMAN]	1047.27	51.33	1	36	36	451	1.68901e+10	637	72.6376	6.29053
P52732	Kinesin-like protein KIF11 OS=Homo sapiens (Human) OX=9606 GN=KIF11 PE=1 SV=2 - [KIF11_HUMAN]	608.975	49.43	1	62	62	258	6.86245e+08	1056	119.085	5.64307
P98175	RNA-binding protein 10 OS=Homo sapiens (Human) OX=9606 GN=RBM10 PE=1 SV=3 - [RBM10_HUMAN]	597.392	42.37	3	48	48	223	6.56238e+08	930	103.469	5.97314
Q7L0Y3	tRNA methyltransferase 10 homolog C OS=Homo sapiens (Human) OX=9606 GN=TRMT10C PE=1 SV=2 - [TM10C_HUMAN]	458.673	75.93	2	39	39	171	5.60507e+08	403	47.3166	9.36377
Q99714	3-hydroxyacyl-CoA dehydrogenase type-2 OS=Homo sapiens (Human) OX=9606 GN=HSD17B10 PE=1 SV=3 - [HCD2_HUMAN]	444.674	73.95	1	16	16	137	2.4448e+09	261	26.9061	7.78174
Q9BUA3	Spindlin interactor and repressor of chromatin-binding protein OS=Homo sapiens (Human) OX=9606 GN=SPINDOC PE=1 SV=3 - [SPNDC_HUMAN]	442.587	66.14	1	20	20	128	1.02495e+09	381	41.0114	5.0083
O43318	Mitogen-activated protein kinase kinase kinase 7 OS=Homo sapiens (Human) OX=9606 GN=MAP3K7 PE=1 SV=1 - [M3K7_HUMAN]	405.516	43.23	1	30	30	145	4.945e+08	606	67.1533	7.10791
Q9NXV2	BTB/POZ domain-containing protein KCTD5 OS=Homo sapiens (Human) OX=9606 GN=KCTD5 PE=1 SV=1 - [KCTD5_HUMAN]	375.943	71.79	1	14	16	161	6.13309e+09	234	26.0761	6.23975
Q9BQA1	Methylosome protein 50 OS=Homo sapiens (Human) OX=9606 GN=WDR77 PE=1 SV=1 - [MEP50_HUMAN]	375.188	42.69	2	16	16	137	6673378486	342	36.7011	5.17334
P49368	T-complex protein 1 subunit gamma OS=Homo sapiens (Human) OX=9606 GN=CCT3 PE=1 SV=4 - [TCPG_HUMAN]	348.067	56.51	2	36	36	134	7.31011e+08	545	60.4953	6.49365
Q9Y6Y0	Influenza virus NS1A-binding protein OS=Homo sapiens (Human) OX=9606 GN=IVNS1ABP PE=1 SV=3 - [NS1BP_HUMAN]	302.158	37.54	1	24	24	125	1.80022e+09	642	71.6829	5.52881
Q15750	TGF-beta-activated kinase 1 and MAP3K7-binding protein 1 OS=Homo sapiens (Human) OX=9606 GN=TAB1 PE=1 SV=1 - [TAB1_HUMAN]	300.617	57.94	1	21	21	108	6.61676e+08	504	54.6104	5.51611
Q9P2R3	Rabankyrin-5 OS=Homo sapiens (Human) OX=9606 GN=ANKFY1 PE=1 SV=2 - [ANFY1_HUMAN]	273.292	36.95	4	36	36	111	1.75195e+08	1169	128.318	6.1001
P11021	Endoplasmic reticulum chaperone BiP OS=Homo sapiens (Human) OX=9606 GN=HSPA5 PE=1 SV=2 - [BIP_HUMAN]	261.37	40.98	2	23	25	99	4.96028e+08	654	72.2884	5.16064
P23458	Tyrosine-protein kinase JAK1 OS=Homo sapiens (Human) OX=9606 GN=JAK1 PE=1 SV=2 - [JAK1_HUMAN]	199.497	35.88	3	46	46	121	1.46973e+08	1154	133.191	7.54736
P23588	Eukaryotic translation initiation factor 4B OS=Homo sapiens (Human) OX=9606 GN=EIF4B PE=1 SV=2 - [IF4B_HUMAN]	175.865	41.73	1	31	31	72	7.79208e+08	611	69.1103	5.73193
O75122	CLIP-associating protein 2 OS=Homo sapiens (Human) OX=9606 GN=CLASP2 PE=1 SV=3 - [CLAP2_HUMAN]	167.453	29.91	2	38	38	80	1.08555e+08	1294	140.976	8.39697
Q8N5Z5	BTB/POZ domain-containing protein KCTD17 OS=Homo sapiens (Human) OX=9606 GN=KCTD17 PE=1 SV=3 - [KCD17_HUMAN]	163.117	35.2	2	9	11	84	3.99779e+08	321	35.6475	4.85596
P38646	Stress-70 protein, mitochondrial OS=Homo sapiens (Human) OX=9606 GN=HSPA9 PE=1 SV=2 - [GRP75_HUMAN]	155.624	34.32	1	17	18	65	2.11547e+08	679	73.6348	6.16357
P49902	Cytosolic purine 5'-nucleotidase OS=Homo sapiens (Human) OX=9606 GN=NT5C2 PE=1 SV=1 - [5NTC_HUMAN]	149.695	30.84	1	17	17	66	6.06478e+08	561	64.9283	6.13818
O60256	Phosphoribosyl pyrophosphate synthase-associated protein 2 OS=Homo sapiens (Human) OX=9606 GN=PRPSAP2 PE=1 SV=1 - [KPRB_HUMAN]	135.973	53.66	1	15	17	66	2.58528e+08	369	40.8994	7.44482
Q9Y657	Spindlin-1 OS=Homo sapiens (Human) OX=9606 GN=SPIN1 PE=1 SV=3 - [SPIN1_HUMAN]	123.596	58.78	1	10	13	48	3.31408e+08	262	29.5818	6.96143
Q9UJS0	Calcium-binding mitochondrial carrier protein Aralar2 OS=Homo sapiens (Human) OX=9606 GN=SLC25A13 PE=1 SV=2 - [CMC2_HUMAN]	109.73	29.33	1	12	16	45	9.37209e+07	675	74.1286	8.6167
P07477	Trypsin-1 OS=Homo sapiens (Human) OX=9606 GN=PRSS1 PE=1 SV=1 - [TRY1_HUMAN]	32.6275	8.1	3	1	1	13	2.08367e+09	247	26.5411	6.50732
