# Supplementary material for: The PRMT5/WDR77 complex restricts hepatitis E virus replication
Source: PLoS Pathog. 2023 Jun 5;19(6):e1011434. doi: 10.1371/journal.ppat.1011434 (PMC10270597; doi:10.1371/journal.ppat.1011434)
Supplement: S3 Table — (XLSX) [file ppat.1011434.s009.xlsx]

## Sheet: Primers
Primer	ID	Sequence (5'-3')	Targeted region
Gluc qPCR F	THU-0117	ATGGGAGTCAAAGTTCTGTTTGC	Gluc gene
Gluc qPCR R	THU-0118	TCCATCTCTTTGAGCACCTC
GAPDH qPCR F	THU-0003	GAAGGTGAAGGTCGGAGTC
GAPDH qPCR R	THU-0004	GAAGATGGTGATGGGATTTC
HEV genomic RNA qPCR F	THU-0684	TCCGCCTTGGCGAATGCTGT	ORF1
HEV genomic RNA qPCR R	THU-1240	CCCGGCAGTACTGTTCTAGTTC
PRMT5 qPCR F	THU-1542	TTTCCCATCCTCTTCCCTATTAAG
PRMT5 qPCR R	THU-1543	CCCACTCATACCACACCTTC
WDR77 qPCR F	THU-1556	TCATGCAGCGAGGACAATAG
WDR77 qPCR R	THU-1557	CATCACCAAAGACAAAGACTTCAC
PRMT5 sgRNA1	-	ATGAACTCCCTCTTGAAACG
PRMT5 sgRNA2	-	TTGACCAACCACATCCACAC
WDR77 sgRNA1	-	ATGCGCCCGCCTGCATGGAA
WDR77 sgRNA2	-	CGGAGCAGAAGCCTTCGTT
sgRNA NC	-	TTTTCGTCGACTAAGTCAAG
